# Supplementary material for: Effects of an Internet-Based and Teacher-Facilitated Sexuality Education Package: A Cluster-Randomized Trial
Source: Children (Basel). 2021 Oct 3;8(10):885. doi: 10.3390/children8100885 (PMC8534505; doi:10.3390/children8100885)
Supplement: Supplementary file 1 [file children-08-00885-s001.zip]

Archive with 1 entries (1 files):
- children-1388998-supplementary.pdf
